# Supplementary material for: Profiles of Risky Driving Behaviors in Adolescent Drivers: A Cluster Analysis of a Representative Sample from Tuscany Region (Italy)
Source: Int J Environ Res Public Health. 2021 Jun 11;18(12):6362. doi: 10.3390/ijerph18126362 (PMC8296188; doi:10.3390/ijerph18126362)
Supplement: Supplementary file 1 [file ijerph-18-06362-s001.zip]

Archive with 1 entries (1 files):
- ijerph-1238360-supplementary.pdf
